# Supplementary material for: Effect of Hemp Extraction Procedures on Cannabinoid and Terpenoid Composition
Source: Plants (Basel). 2024 Aug 10;13(16):2222. doi: 10.3390/plants13162222 (PMC11359220; doi:10.3390/plants13162222)
Supplement: Supplementary file 1 [file plants-13-02222-s001.zip]

Archive with 2 entries (2 files):
- Supporting_Information.pdf
- Supporting_Information_GC_Feature_List_Summary.csv
