# Supplementary material for: Effect of Hemp Extraction Procedures on Cannabinoid and Terpenoid Composition
Source: Plants (Basel). 2024 Aug 10;13(16):2222. doi: 10.3390/plants13162222 (PMC11359220; doi:10.3390/plants13162222)
Supplement: Supplementary file 1 [file plants-13-02222-s001.zip › Supporting_Information_GC_Feature_List_Summary.csv]

Import MS data,,,,,,,,,,,,,,
Advanced import: false,,,,,,,,,,,,,,
MS1 detector (Advanced): false (Centroid),,,,,,,,,,,,,,
MS2 detector (Advanced): false (Centroid),,,,,,,,,,,,,,
Denormalize fragment scans (traps): false,,,,,,,,,,,,,,
Spectral library files: [],,,,,,,,,,,,,,
,,,,,,,,,,,,,,
Mass detection,,,,,,,,,,,,,,
Raw data files: Evaluation not executed.,,,,,,,,,,,,,,
Scan filters: MS1, level = 1, RT range (6.000 - 61.500), Polarity (Any), Spectrum type (ANY), Scan definition () ,,,,,,,,,
Scan number: <not set>,,,,,,,,,,,,,,
Base Filtering Integer: <not set>,,,,,,,,,,,,,,
Retention time: [6.0..61.5],,,,,,,,,,,,,,
Mobility: <not set>,,,,,,,,,,,,,,
MS level filter: MS1, level = 1,,,,,,,,,,,,,
Scan definition: ,,,,,,,,,,,,,,
Polarity: Any,,,,,,,,,,,,,,
Spectrum type: ANY,,,,,,,,,,,,,,
Scan types (IMS): All scan types,,,,,,,,,,,,,,
Mass detector: Centroid,,,,,,,,,,,,,,
Noise level: 1000.0,,,,,,,,,,,,,,
Detect isotope signals below noise level: false,,,,,,,,,,,,,,
Chemical elements: [Element(1302036633, S:H, AN:1), Element(1506794516, S:C, AN:6), Element(305360166, S:N, AN:7), Element(2056272105, S:O, AN:8), Element(1805574250, S:S, AN:16)]
m/z tolerance: 5.0E-4 m/z or 10.0 ppm,,,,,,,,,,,,,,
Maximum charge of isotope m/z: 1,,,,,,,,,,,,,,
Denormalize fragment scans (traps): false,,,,,,,,,,,,,,
Output netCDF filename (optional): false (null),,,,,,,,,,,,,,
,,,,,,,,,,,,,,
,,,,,,,,,,,,,,
ADAP Chromatogram Builder,,,,,,,,,,,,,,
Raw data files: Evaluation not executed.,,,,,,,,,,,,,,
Scan filters: MS1, level = 1, RT range (6.000 - 61.500), Polarity (Any), Spectrum type (ANY), Scan definition () ,,,,,,,,,
Scan number: <not set>,,,,,,,,,,,,,,
Base Filtering Integer: <not set>,,,,,,,,,,,,,,
Retention time: [6.0..61.5],,,,,,,,,,,,,,
Mobility: <not set>,,,,,,,,,,,,,,
MS level filter: MS1, level = 1,,,,,,,,,,,,,
Scan definition: ,,,,,,,,,,,,,,
Polarity: Any,,,,,,,,,,,,,,
Spectrum type: ANY,,,,,,,,,,,,,,
Minimum consecutive scans: 5,,,,,,,,,,,,,,
Minimum intensity for consecutive scans: 3000.0,,,,,,,,,,,,,,
Minimum absolute height: 8000.0,,,,,,,,,,,,,,
m/z tolerance (scan-to-scan): 0.005 m/z or 10.0 ppm,,,,,,,,,,,,,,
Suffix: chromatograms,,,,,,,,,,,,,,
Allow single scan chromatograms: {},,,,,,,,,,,,,,
,,,,,,,,,,,,,,
Local minimum feature resolver,,,,,,,,,,,,,,
Feature lists: ,,,,,,,,,,,,,,
Suffix: resolved,,,,,,,,,,,,,,
Original feature list: KEEP,,,,,,,,,,,,,,
MS/MS scan pairing: false,,,,,,,,,,,,,,
MS1 to MS2 precursor tolerance (m/z): 0.01 m/z or 10.0 ppm,,,,,,,,,,,,,,
Retention time filter: RtLimitsFilter[filter=Use feature edges, rtTolerance=0.2 minutes],,,,,,,,,,,,,
Minimum relative feature height: true (0.25),,,,,,,,,,,,,,
Minimum required signals: true (1),,,,,,,,,,,,,,
Limit by ion mobility edges: false,,,,,,,,,,,,,,
Merge MS/MS spectra (TIMS): false,,,,,,,,,,,,,,
Minimum signal intensity (absolute," TIMS):	false	(250.0)",,,,,,,,,,,,,
Minimum signal intensity (relative," TIMS):	true	(0.01)",,,,,,,,,,,,,
Dimension: Retention time,,,,,,,,,,,,,,
Chromatographic threshold: 0.85,,,,,,,,,,,,,,
Minimum search range RT/Mobility (absolute): 0.05,,,,,,,,,,,,,,
Minimum relative height: 1.0E-5,,,,,,,,,,,,,,
Minimum absolute height: 1000.0,,,,,,,,,,,,,,
Min ratio of peak top/edge: 1.5,,,,,,,,,,,,,,
Peak duration range (min/mobility): [0.0..10.0],,,,,,,,,,,,,,
Minimum scans (data points): 5,,,,,,,,,,,,,,
,,,,,,,,,,,,,,
13C isotope filter (formerly: isotope grouper),,,,,,,,,,,,,,
Feature lists: ,,,,,,,,,,,,,,
Name suffix: deisotoped,,,,,,,,,,,,,,
m/z tolerance (intra-sample): 0.005 m/z or 10.0 ppm,,,,,,,,,,,,,,
Retention time tolerance: 0.5 minutes,,,,,,,,,,,,,,
Mobility tolerance: false (Mobility tolerance: 100.0),,,,,,,,,,,,,,
Monotonic shape: false,,,,,,,,,,,,,,
Maximum charge: 1,,,,,,,,,,,,,,
Representative isotope: Most intense,,,,,,,,,,,,,,
Never remove feature with MS2: true,,,,,,,,,,,,,,
Original feature list: KEEP,,,,,,,,,,,,,,
,,,,,,,,,,,,,,
Join aligner,,,,,,,,,,,,,,
Feature lists: ,,,,,,,,,,,,,,
Feature list name: 20240410 Aligned feature list,,,,,,,,,,,,,,
m/z tolerance (sample-to-sample): 0.2 m/z or 10.0 ppm,,,,,,,,,,,,,,
Weight for m/z: 85.0,,,,,,,,,,,,,,
Retention time tolerance: 0.1 minutes,,,,,,,,,,,,,,
Weight for RT: 25.0,,,,,,,,,,,,,,
Mobility tolerance: false (null),,,,,,,,,,,,,,
Mobility weight: 1.0,,,,,,,,,,,,,,
Require same charge state: false,,,,,,,,,,,,,,
Require same ID: false,,,,,,,,,,,,,,
Compare isotope pattern: false,,,,,,,,,,,,,,
Isotope m/z tolerance: 0.001 m/z or 5.0 ppm,,,,,,,,,,,,,,
Minimum absolute intensity: <not set>,,,,,,,,,,,,,,
Minimum score: <not set>,,,,,,,,,,,,,,
Compare spectra similarity: false,,,,,,,,,,,,,,
Spectral m/z tolerance: 0.001 m/z or 10.0 ppm,,,,,,,,,,,,,,
MS level: 2,,,,,,,,,,,,,,
Compare spectra similarity: Weighted cosine similarity,,,,,,,,,,,,,,
Weights: MassBank (mz^2 * I^0.5),,,,,,,,,,,,,,
Minimum cos similarity: 0.7,,,,,,,,,,,,,,
Handle unmatched signals: KEEP ALL AND MATCH TO ZERO,,,,,,,,,,,,,,
Original feature list: KEEP,,,,,,,,,,,,,,
,,,,,,,,,,,,,,
Feature list blank subtraction,,,,,,,,,,,,,,
Aligned feature list: 20240410 Aligned feature list subtracted gap-filled,,,,,,,,,,,,,,
Blank/Control raw data files: Evaluation not executed.,,,,,,,,,,,,,,
Minimum # of detection in blanks: 3,,,,,,,,,,,,,,
Quantification: Height,,,,,,,,,,,,,,
Ratio type: MAXIMUM,,,,,,,,,,,,,,
Fold change increase: false (3.0),,,,,,,,,,,,,,
Keep or remove features (of rows) below fold change: REMOVE - Only keep features above fold change,,,,,,,,,,,,,,
Create secondary list of subtracted features: false,,,,,,,,,,,,,,
Suffix: subtracted,,,,,,,,,,,,,,
,,,,,,,,,,,,,,
Gap filling ,,,,,,,,,,,,,,
Feature lists: 20240410 Aligned feature list subtracted gap-filled,,,,,,,,,,,,,,
Name suffix: gap-filled,,,,,,,,,,,,,,
Intensity tolerance: 0.9,,,,,,,,,,,,,,
m/z tolerance (sample-to-sample): 0.1 m/z or 10.0 ppm,,,,,,,,,,,,,,
Retention time tolerance: 0.1 minutes,,,,,,,,,,,,,,
Minimum scans (data points): 5,,,,,,,,,,,,,,
Original feature list: KEEP,,,,,,,,,,,,,,
